# Supplementary material for: Studying Respiratory Symptoms Related to Swimming Pools Attendance in Young Athletes: The SPHeRA Study
Source: Toxics. 2022 Dec 6;10(12):759. doi: 10.3390/toxics10120759 (PMC9784475; doi:10.3390/toxics10120759)
Supplement: Supplementary file 1 [file toxics-10-00759-s001.zip]

Archive with 1 entries (1 files):
- toxics-1996367-supplementary.pdf
